# Supplementary material for: New reference values for ultrasound fetal biometry in Japanese population and comparison with other studies
Source: Sci Rep. 2025 Aug 20;15:30560. doi: 10.1038/s41598-025-14508-9 (PMC12368127; doi:10.1038/s41598-025-14508-9)
Supplement: Supplementary file 1 — Supplementary Information 1. [file 41598_2025_14508_MOESM1_ESM.xlsx]

## Sheet: supplemental table1 BPD
Table S1 Mean and 3rd, 10th 90th,97th percentiles and SD of BPD (mm)
GA	3rd	10th	50th	90th	97th	SD
11	13.5829	14.4235	16.2169	18.0103	18.851	1.40108
12	16.7335	17.6124	19.4873	21.3622	22.241	1.46477
13	19.9314	20.8539	22.822	24.79	25.7125	1.53753
14	23.1614	24.1325	26.2041	28.2757	29.2468	1.61845
15	26.4096	27.4335	29.618	31.8025	32.8264	1.70661
16	29.6631	30.7437	33.0491	35.3544	36.4351	1.80107
17	32.9099	34.0505	36.4837	38.9168	40.0574	1.90091
18	36.1392	37.3423	39.909	42.4756	43.6788	2.00521
19	39.3404	40.6082	43.3129	46.0176	47.2855	2.11305
20	42.5039	43.838	46.6841	49.5302	50.8643	2.22349
21	45.6207	47.022	50.0116	53.0012	54.4026	2.33562
22	48.682	50.1511	53.2852	56.4193	57.8884	2.44851
23	51.6799	53.2167	56.4951	59.7734	61.3102	2.56123
24	54.6067	56.2105	59.6317	63.053	64.6567	2.67286
25	57.4552	59.1247	62.6863	66.2478	67.9173	2.78248
26	60.2184	61.9519	65.65	69.3481	71.0816	2.88916
27	62.8898	64.685	68.5147	72.3444	74.1396	2.99197
28	65.4631	67.3171	71.2723	75.2275	77.0815	3.09
29	67.9325	69.8419	73.9153	77.9886	79.898	3.18231
30	70.2922	72.253	76.436	80.6191	82.5798	3.26798
31	72.5369	74.5445	78.8275	83.1105	85.1182	3.34609
32	74.6613	76.7107	81.0828	85.4549	87.5043	3.41571
33	76.6604	78.746	83.1951	87.6443	89.7299	3.47592
34	78.5296	80.645	85.1581	89.6711	91.7865	3.52579
35	80.2641	82.4028	86.9652	91.5277	93.6663	3.5644
36	81.8598	84.0143	88.6105	93.2068	95.3613	3.59083
37	83.3122	85.4747	90.088	94.7013	96.8638	3.60414
38	84.6175	86.7795	91.3919	96.0043	98.1663	3.60341
39	85.7716	87.9243	92.5166	97.1089	99.2615	3.58773
40	86.7709	88.9046	93.4565	98.0084	100.142	3.55616
41	87.6117	89.7164	94.2064	98.6963	100.801	3.50778
42	88.2906	90.3556	94.7609	99.1663	101.231	3.44166
BPD, biparietal diameter; GA, gestational age; SD, standard diviation;

## Sheet: supplemental table2 HC
Table S2 Mean and 3rd, 10th 90th,97th percentiles and SD of HC (mm)
GA	3rd	10th	50th	90th	97th	SD
16	110.404	114.062	121.864	129.667	133.325	6.09592
17	122.38	126.156	134.213	142.27	146.046	6.29427
18	134.225	138.145	146.509	154.873	158.793	6.53419
19	145.903	149.989	158.707	167.424	171.511	6.81065
20	157.382	161.653	170.765	179.877	184.148	7.1186
21	168.632	173.104	182.644	192.183	196.655	7.45303
22	179.624	184.309	194.304	204.3	208.985	7.8089
23	190.331	195.239	205.711	216.183	221.092	8.18117
24	200.727	205.866	216.829	227.792	232.931	8.56481
25	210.791	216.164	227.626	239.088	244.461	8.9548
26	220.498	226.106	238.069	250.032	255.639	9.3461
27	229.828	235.669	248.128	260.587	266.427	9.73368
28	238.762	244.829	257.773	270.717	276.785	10.1125
29	247.279	253.566	266.977	280.388	286.675	10.4776
30	255.363	261.857	275.711	289.566	296.06	10.8238
31	262.996	269.683	283.95	298.217	304.905	11.1462
32	270.162	277.026	291.668	306.311	313.175	11.4397
33	276.846	283.866	298.841	313.816	320.835	11.6992
34	283.034	290.186	305.443	320.7	327.852	11.9199
35	288.711	295.969	311.453	326.936	334.194	12.0966
36	293.865	301.199	316.846	332.493	339.828	12.2242
37	298.483	305.862	321.603	337.344	344.723	12.2978
38	302.553	309.941	325.7	341.46	348.848	12.3124
39	306.064	313.422	329.118	344.815	352.173	12.2629
40	309.005	316.292	331.837	347.381	354.668	12.1442
41	311.367	318.537	333.835	349.133	356.304	11.9513
42	313.138	320.145	335.095	350.044	357.052	11.6793
GA, gestational age; HC, head ciurcumference; SD, standard diviation

## Sheet: supplemental table3  AC
Table S3 Mean and 3rd, 10th 90th,97th percentiles and SD of AC (mm)
GA	3rd	10th	50th	90th	97th	SD
16	92.8383	96.9451	105.706	114.468	118.575	6.84475
17	102.883	107.099	116.094	125.088	129.305	7.02713
18	112.893	117.253	126.552	135.852	140.211	7.26542
19	122.849	127.382	137.052	146.722	151.255	7.55478
20	132.729	137.463	147.563	157.663	162.397	7.89043
21	142.515	147.475	158.058	168.64	173.601	8.26755
22	152.189	157.398	168.51	179.622	184.831	8.68134
23	161.735	167.211	178.894	190.576	196.052	9.12699
24	171.138	176.898	189.185	201.473	207.233	9.5997
25	180.384	186.441	199.362	212.283	218.34	10.0947
26	189.46	195.824	209.401	222.978	229.342	10.607
27	198.353	205.033	219.282	233.531	240.21	11.1321
28	207.053	214.052	228.983	243.915	250.914	11.6649
29	215.549	222.869	238.486	254.103	261.424	12.2008
30	223.83	231.471	247.771	264.072	271.713	12.7349
31	231.887	239.844	256.82	273.796	281.754	13.2625
32	239.712	247.979	265.616	283.252	291.519	13.7786
33	247.296	255.863	274.14	292.416	300.983	14.2785
34	254.632	263.486	282.376	301.265	310.12	14.7574
35	261.712	270.839	290.308	309.777	318.904	15.2105
36	268.531	277.91	297.921	317.931	327.311	15.633
37	275.081	284.693	305.198	325.704	335.316	16.0201
38	281.356	291.177	312.126	333.076	342.896	16.3669
39	287.353	297.354	318.69	340.026	350.027	16.6687
40	293.064	303.217	324.875	346.533	356.686	16.9206
41	298.487	308.757	330.668	352.579	362.85	17.1179
42	303.615	313.969	336.056	358.144	368.497	17.2557
AC, abdominal ciurcumference; GA, gestational age; SD, standard diviation

## Sheet: supplemental table 4FL
Table S4 Mean and 3rd, 10th 90th,97th percentiles and SD of FL (mm)
GA	3rd	10th	50th	90th	97th	SD
16	15.6114	16.5548	18.5676	20.5804	21.5239	1.57249
17	18.6086	19.5683	21.6158	23.6632	24.6229	1.59955
18	21.5114	22.4926	24.586	26.6794	27.6607	1.63546
19	24.3213	25.3289	27.4784	29.628	30.6356	1.67933
20	27.0401	28.0782	30.2929	32.5077	33.5458	1.73026
21	29.6694	30.7418	33.0296	35.3174	36.3898	1.78734
22	32.2109	33.3207	35.6883	38.0559	39.1657	1.84968
23	34.6664	35.8162	38.2692	40.7222	41.872	1.91638
24	37.0375	38.2294	40.7722	43.315	44.5069	1.98655
25	39.3259	40.5614	43.1973	45.8332	47.0688	2.05929
26	41.5332	42.8135	45.5446	48.2757	49.556	2.1337
27	43.6613	44.9866	47.814	50.6413	51.9667	2.20888
28	45.7117	47.082	50.0055	52.9289	54.2993	2.28393
29	47.6861	49.1009	52.1191	55.1373	56.5521	2.35797
30	49.5863	51.0443	54.1549	57.2654	58.7234	2.43008
31	51.4139	52.9135	56.1127	59.3119	60.8115	2.49937
32	53.1706	54.7096	57.9927	61.2759	62.8148	2.56495
33	54.8581	56.4337	59.7948	63.156	64.7316	2.62591
34	56.4781	58.0869	61.5191	64.9512	66.5601	2.68136
35	58.0323	59.6705	63.1655	66.6604	68.2986	2.73041
36	59.5223	61.1856	64.7339	68.2823	69.9456	2.77215
37	60.9499	62.6333	66.2246	69.8158	71.4992	2.80568
38	62.3167	64.0148	67.6373	71.2598	72.9579	2.83011
39	63.6244	65.3311	68.9722	72.6132	74.3199	2.84454
40	64.8748	66.5836	70.2292	73.8747	75.5835	2.84808
41	66.0694	67.7733	71.4083	75.0432	76.7471	2.83982
42	67.21	68.9013	72.5095	76.1176	77.809	2.81886
FL, femur length; GA, gestational age; SD, standard diviation
