# Supplementary material for: New reference values for ultrasound fetal biometry in Japanese population and comparison with other studies
Source: Sci Rep. 2025 Aug 20;15:30560. doi: 10.1038/s41598-025-14508-9 (PMC12368127; doi:10.1038/s41598-025-14508-9)
Supplement: Supplementary file 2 — Supplementary Information 2. [file 41598_2025_14508_MOESM2_ESM.xlsx]

## Sheet: law data
No	Gestational age at mesurement (weaks)	Gestational age at mesurement (days)	BPD	HC	AC	FL
1	11	5	17
2	11	2	15
3	12	1	20
4	12	1	19
5	13	3	24
6	13	4	23
7	14	0	25
8	14	2	27
9	15	0	28
10	15	0	31
11	16	1	37	131	117	18
12	16	5	35	125	101	21
13	17	4	39	137	109	24
14	17	5	39	144	123	23
15	18	6	45	164	133	29
16	18	1	40	146	127	24
17	19	2	44	158	139	28
18	19	5	45	166	139	28
19	20	1	49	182	147	29
20	20	3	50	176	154	32
21	21	3	51	183	160	35
22	21	4	47	180	154	32
23	22	0	52	194	176	36
24	22	5	54	196	172	38
25	23	6	59	212	185	38
26	23	2	55	193	186	37
27	24	3	63	223	214	41
28	24	4	59	209	187	41
29	25	4	62	224	200	43
30	25	0	65	232	208	44
31	26	2	69	241	219	48
32	26	4	65	250	211	51
33	27	6	73	252	246	51
34	27	1	77	246	237	51
35	28	4	75	279	241	48
36	28	5	76	281	240	53
37	29	2	73	267	234	53
38	29	2	77	287	259	53
39	30	4	77	265	253	58
40	30	5	81	281	246	54
41	31	0	85	306	251	52
42	31	6	82	271	260	57
43	32	5	87	308	291	55
44	32	5	79	299	266	58
45	33	1	85	284	276	60
46	33	1	88	302	267	59
47	34	2	89	312	281	61
48	34	6	88	315	310	66
49	35	0	86	307	296	65
50	35	3	88	301	313	62
51	36	0	91	319	285	63
52	36	0	90	319	297	65
53	37	4	96	326	299	62
54	37	2	90	319	315	67
55	38	5	99	342	319	68
56	38	1	93	336	308	65
57	39	6	95	335	339	68
58	39	0	87	326	338	69
59	40	1	97	328	338	71
60	40	2	98	348	343	70
61	26	6	73.1	266.3	250.4	49.4
62	35	3	88.3	332.4	314.7	67.7
63	40	1	99.9	353.6	331.2	71.3
64	40	1	91.6	346.1	344.7	70.7
65	28	2	74.6	270.3	249	50.6
66	34	1	87.2	308.9	295	63.1
67	38	0	94.1	325.5	351.7	66.1
68	28	4	71.4	254.4	247.5	52.6
69	24	1	59	215.5	197.9	39.9
70	34	2	91.3	332.8	294.3	62.3
71	29	2	71.5	257.1	242	51.9
72	32	2	91	325.4	289.2	47.8
73	20	0	44.7	172.9	152.5	32.2
74	18	3	42.3	159.3	140.8	25.3
75	38	6	95.3	340.7	344.1	67.2
76	27	2	72.5	271.5	221.8	46.4
77	35	6	94.9	340.7	308.1	65.2
78	37	2	92.9	329.2	312.3	65.2
79	18	3	39.8	159.5	125.7	23.9
80	40	1	91.4	335.9	323.1	68
81	32	0	81.4	305.4	253.1	60.3
82	36	4	94.3	335.6	314.3	68.5
83	31	4	84.3	301.4	282.1	58
84	37	1	93.9	331.9	322.7	66.8
85	38	5	89.9	320.7	327.2	66.5
86	31	4	82.9	306.5	262.1	56.6
87	39	6	99.5	363	321.1	73.5
88	22	4	52.7	202.9	175.2	38.6
89	35	4	90.1	321.1	319.2	61.3
90	39	6	98.2	351.7	338	67.6
91	27	4	69.3	251	238.1	50.6
92	24	0	54	197.6	195.5	41.6
93	25	0	58.8	216.5	188.1	43.4
94	39	0	88.5	339.4	316.8	73.3
95	36	0	89.8	317	317.2	60.8
96	21	6	50.8	184.4	178.2	34.2
97	39	0	94.9	333.5	325.8	70.2
98	36	0	92.9	335.2	294.3	71.7
99	19	3	46.6	169.8	152.5	29.8
100	27	4	70.1	265.7	229.7	48
101	37	3	86.6	323.5	276.7	64.8
102	23	5	59.3	223.7	185.1	36.9
103	37	6	85.9	315.6	304.8	64.7
104	36	0	88.2	325	299.5	62.6
105	26	3	71.7	256.6	223.3	47.3
106	40	4	93.1	341.3	315.3	69.9
107	36	5	90.6	325	305.8	65.4
108	36	4	90.4	329.9	309.1	66.1
109	33	0	81.1	309	286.9	58.6
110	36	2	88.6	323.6	319	61
111	35	2	86.3	321	317.7	63.1
112	15	0	29.7
113	37	5	92	333.1	292.2	65.4
114	36	0	84.8	319	293	61
115	30	3	79.9	290	253.1	54.8
116	37	4	93.5	326.7	318.4	66
117	19	5	44.4	165.5	139	29.6
118	24	5	60.1	225.8	190.4	39
119	30	1	74.2	267.6	250.5	56.6
120	33	6	85.6	308	281.5	61.5
121	37	1	93.1	333	288.2	65.7
122	28	3	70.9	269.7	234	48
123	37	3	89.3	329	322.7	65.5
124	36	3	94.7	341	293.4	63.9
125	34	3	90.8	326.1	293.1	63.6
126	36	5	93.5	327.5	302.4	60.7
127	34	4	91.9	318.8	306.2	65.5
128	37	1	92.5	332	319.3	63.8
129	28	0	69.4	260.8	237.9	49.3
130	38	1	90	322.6	290.8	68.1
131	28	0	73.7	267.6	246.3	50.1
132	25	5	65.3	226.6	200.7	38.6
133	29	4	74.9	280.5	235.4	55.8
134	27	6	70.8	265.3	211.8	47.7
135	36	4	89	324.9	293	62.4
136	38	5	90.1	332.1	309.4	67.2
137	32	2	76	292.7	277.9	54.4
138	36	0	89.6	306.6	304.6	62
139	26	5	67	241.5	222.6	42.7
140	33	6	83.8	300.5	282.3	59.6
141	28	3	67.5	258.3	251.9	50.3
142	35	2	85.1	328.2	282	62.5
143	36	6	88.8	317.7	305	64.5
144	35	3	84.3	300.4	277.7	63.8
145	38	2	92.4	317.4	305.8	64.9
146	31	5	76.4	271.5	283.1	56.1
147	35	2	82.6	286.9	309.2	59.9
148	27	3	68.7	256.8	212.7	44.2
149	24	0	55.6	206.1	169.2	40.2
150	36	2	82.3	292.1	297.8	63.1
151	16	0	33.2	127.2	101.4	18.2
152	29	4	75.5	274.1	236.6	55
153	33	2	81.3	303.5	262	60.2
154	28	0	70.4	264.5	233.2	50.1
155	30	0	77.4	278.3	261.5	52.3
156	32	1	82.1	284.9	259.8	59.9
157	16	1	34.6	128.5	111	20.5
158	25	6	65.3	241.6	216.9	44
159	24	4	59.6	217.8	215.1	41.6
160	37	2	89.5	315.7	308.3	66
161	11	0	15
162	11	1	14
163	12	4	20
164	12	4	19
165	13	2	22
166	13	5	27
167	14	3	28
168	14	3	27
169	15	5	32
170	15	4	31
171	16	6	37	145	121	26
172	16	4	37	135	121	21
173	17	2	38	137	114	23
174	17	0	36	131	111	19
175	18	1	38	145	119	24
176	18	0	42	150	128	26
177	19	0	44	164	140	28
178	19	4	46	179	140	27
179	20	4	45	169	157	33
180	20	2	47	174	155	28
181	21	1	52	186	165	35
182	21	5	52	198	156	36
183	22	0	48	181	155	37
184	22	0	53	196	167	33
185	23	2	55	201	186	38
186	23	4	57	214	198	42
187	24	5	63	236	212	43
188	24	6	63	238	207	43
189	25	4	60	221	187	42
190	25	5	64	231	203	46
191	26	0	70	251	221	46
192	26	2	64	229	204	47
193	27	3	71	260	230	49
194	27	0	66	239	204	48
195	28	5	69.4	255	233	51
196	28	0	69	257	208	49
197	29	0	76	282	230	52
198	29	2	76	280	237	51
199	30	5	82	289	248	52
200	30	1	81	290	255	53
201	31	6	80	293	265	60
202	31	3	81	299	244	58
203	32	0	80	297	274	57
204	32	1	86	298	263	58
205	33	0	83	300	268	61
206	33	2	84	307	271	59
207	34	3	87	320	292	62
208	34	6	85	304	280	61
209	35	3	92	314	306	68
210	35	3	88	324	302	65
211	36	2	92	333	318	71
212	36	4	96	330	305	68
213	37	4	89	324	318	69
214	37	4	89	325	301	68
215	38	0	96	337	332	71
216	38	2	92	322	312	68
217	39	2	87	325	319	67
218	39	2	92	331	329	70
219	40	0	92	339	306	68
220	40	4	98	341	315	74.9
221	41	0	96	337	313	73
222	41	0	96	336	322	69
223	11	5	25
224	14	4	27
225	14	1	27
226	15	2	35
227	15	2	30
228	15	1	31
229	15	4	30
230	16	4	38			22
231	16	1	34			19
232	17	6	40	145	119	24
233	17	1	35	128	102	21
234	18	4	40	143	127	24
235	18	3	46	158	130	26
236	18	2	42	149	130	25
237	18	5	42	153	130	28
238	19	1	46	157	139	27
239	19	5	45	161	134	28
240	19	1	45	155	128	27
241	20	3	50	177	149	31
242	20	2	50	176	149	29
243	20	1	47	166	137	29
244	21	3	46	172	156	32
245	21	5	56	193	167	33
246	21	3	46	174	143	27
247	22	0	52	191	178	37
248	23	6	58	206	183	41
249	23	1	54	197	182	41
250	23	4	54	206	196	42
251	23	4	59	210	182	42
252	24	4	60	215	191	42
253	24	4	54	215	183	40
254	24	4	59	214	198	45
255	25	4	68	239	213	46
256	25	2	64	236	191	47
257	25	6	68	249	219	44
258	25	4	59	225	195	42
259	25	3	67	245	206	45
260	25	3	70	243	206	48
261	26	4	66	246	204	48
262	26	4	69	247	205	47
263	26	4	60	230	195	42
264	26	1	65	231	219	46
265	26	3	67	249	204	47
266	26	5	67	239	216	45
267	27	6	70	258	245	53
268	27	5	74	263	221	52
269	27	1	68	239	218	52
270	27	1	70	256	229	47
271	27	2	67	253	204	47
272	27	3	70	261	234	47
273	27	1	70	250	214	45
274	27	4	77	266	228	47
275	28	2	72	257	230	49
276	28	1	73	256	219	48
277	28	2	75	281	261	50
278	28	3	76	267	238	51
279	28	4	65	240	185	37
280	28	4	72	257	233	52
281	28	5	76	259	229	53
282	28	0	65	242	199	47
283	29	5	80	272	256	53
284	29	3	66	247	242	51
285	29	5	72	258	248	53
286	30	0	79	273	241	54
287	30	3	74	281	252	56
288	30	0	81	281	259	55
289	30	4	77	275	251	52
290	30	1	81	279	237	55
291	30	0	73	268	242	51
292	30	2	79	292	236	55
293	30	6	70	220	213	51
294	30	3	82	290	251	55
295	31	2	80	296	246	56
296	31	4	72	273	230	52
297	31	0	84	293	251	59
298	31	3	83	293	250	53
299	32	1	89	314	303	61
300	32	2	84	293	267	59
301	32	4	76	264	242	57
302	32	5	79	289	255	56
303	32	5	82	296	271	60
304	33	6	84	302	282	61
305	33	4	81	301	247	57
306	33	1	86	314	288	60
307	34	2	82	287	255	54
308	34	6	90	322	293	66
309	34	5	86	286	282	62
310	34	3	84	277	266	60
311	34	1	74	284	249	63
312	35	3	85	303	281	60
313	35	2	83	295	267	66
314	35	5	84	296	257	59
315	35	2	82	285	251	53
316	36	3	92	319	297	60
317	36	6	89	325	272	55
318	36	4	87	297	260	62
319	37	2	88	314	290	71
320	37	1	88	325	319	69
321	37	6	94	324	311	70
322	37	0	82	319	279	68
323	38	6	84	308	292	66
324	37	0	87	319	298	64
325	37	3	95	346	313	72
326	38	5	91	320	293	68
327	39	1	89	318	316	68
328	39	5	95	332	307	76
329	40	2	90	321	281	72
330	11	0	16
331	11	1	16
332	11	1	17
333	11	1	15
334	11	2	17
335	11	5	19
336	11	5	19
337	11	5	14
338	11	6	19
339	11	6	19
340	12	1	19
341	12	1	18
342	12	2	21
343	12	2	21
344	12	3	22
345	12	3	19
346	12	3	18
347	12	4	20
348	13	1	24
349	13	3	22
350	14	1	25
351	15	3	34
352	15	6	35
353	16	3	35	123		20
354	16	3	35	120		20
355	17	3	39	140		23
356	17	5	40	134		26
357	18	5	43	163	141	30
358	19	0	42	156	132	26
359	20	6	54	186	162	33
360	21	0	54	180	159	32
361	21	3	48	178	143	40
362	22	0	52	184	166	35
363	22	5	56	204	175	38
364	23	0	61	203	171	36
365	23	1	56	203	175	37
366	24	4	61	220	192	42
367	25	2	61	219	191	44
368	25	5	62	221	206	46
369	26	3	74	245	212	47
370	27	0	67	241	210	48
371	28	2	73	247	208	47
372	28	6	75	259	239	52
373	29	5	83	284	247	55
374	29	6	76	260	245	54
375	30	1	76	259	240	55
376	30	4	78	271	261	53
377	31	3	78	269	240	58
378	31	6	82	281	267	58
379	32	5	80	278	260	57
380	32	6	84	292	258	58
381	33	2	84	299	284	63
382	34	1	81	289	276	62
383	34	3	89	299	287	65
384	35	4	90	294	270	61
385	24	2	58	225	203	43
386	29	5	79	290	256	56
387	29	1	72	270	236	52
388	30	0	81	299	271	52
389	32	3	83	294	272	54
390	35	6	87	314	315	65
391	37	6	92	328	304	68
392	37	2	95	335	301	66
393	37	4	88	322	318	64
394	39	1	94	337	314	69
395	41	1	97	346	327	70
396	41	0	94	346	319	71
397	22	0	53	196	171	39
398	25	2	61	217	203	45
399	25	5	64	228	202	41
400	26	4	64	237	176	46
401	30	4	76	276	271	57
402	34	1	87	306	272	63
403	36	3	93	327	303	67
404	38	4	88	324	295	73
405	24	5	58	214	192	41
406	18	5	43	158	145	27
407	26	1	69	247	241	53
408	18	2	44	161	134	27
409	19	0	44	155	128	27
410	33	5	85	307	291	60
411	28	6	74	266	218	55
412	35	5	78	290	262	64
413	32	1	72	269	249	57
414	32	6	81	297	258	60
415	13	6	30
416	23	6	58	207	170	38
417	36	2	91	327	280	64
418	40	4	98	339	327	70
419	39	0	95	330	333	70
420	38	2	92	337	288	68
421	36	1	94	304	286	66
422	36	2	92	327	292	66
423	11	0	18
424	11	0	16
425	12	6	23
426	12	6	21
427	13	1	25
428	13	4	25
429	14	1	24
430	14	5	31
431	15	5	32
432	15	3	31
433	16	2	36	126	101	20
434	16	4	37	131	109	23
435	17	3	39	139	122	22
436	17	3	38	139	123	22
437	18	4	43	152	126	26
438	18	2	41	145	128	24
439	19	5	44	160	151	29
440	19	3	46	165	141	29
441	20	1	46	164	146	33
442	20	0	45	169	145	32
443	21	2	54	191	167	36
444	21	0	50	187	169	34
445	22	5	55	202	193	39
446	22	5	55	202	180	40
447	23	2	56	208	174	40
448	23	0	55	199	174	38
449	24	5	60	220	204	43
450	24	0	63	223	194	43
451	25	3	63	228	208	46
452	25	0	65	228	191	42
453	26	2	64	237	212	47
454	26	0	69	244	219	48
455	27	1	73	260	247	49
456	27	6	71	250	231	54
457	28	6	79	280	245	53
458	28	3	69	252	243	51
459	29	2	78	275	230	55
460	29	5	74	272	253	56
461	30	1	77	266	235	52
462	30	4	75	272	249	57
463	31	3	78	286	270	57
464	31	3	83	300	281	61
465	32	1	86	307	286	60
466	32	0	82	296	271	58
467	33	4	83	285	283	63
468	33	1	79	277	258	58
469	34	0	88	315	293	63
470	34	4	85	298	298	67
471	35	2	83	302	268	57
472	35	2	87	312	284	63
473	36	1	88	307	292	65
474	36	0	85	302	290	62
475	37	1	99	336	337	72
476	37	2	89	327	314	71
477	38	2	91	315	321	68
478	38	5	86	326	289	67
479	39	0	100	339	315	72
480	39	4	96	329	325	73
481	40	0	91	321	308	70
482	40	2	92	320	305	72
483	41	1	95	325	328	74
484	41	2	100	350	342	68
485	11	3	18
486	11	2	18
487	12	4	20
488	12	3	23
489	13	0	22
490	13	0	22
491	14	3	27
492	14	2	31
493	15	5	31
494	15	4	35
495	16	1	34	121	96	18
496	16	2	38	132	100	20
497	17	4	36	136	118	24
498	17	5	41	144	126	22
499	18	5	46	163	143	27
500	18	2	39	151	144	25
501	19	5	48	171	153	30
502	19	6	47	170	156	30
503	20	3	49	181	159	33
504	20	1	48	171	152	31
505	21	1	52	187	165	35
506	21	1	47	171	166	31
507	22	3	54	197	167	36
508	22	5	53	186	160	36
509	23	5	53	197	168	38
510	23	5	59	211	168	40
511	24	0	57	216	188	42
512	24	0	57	208	160	40
513	25	6	61	236	195	44
514	25	2	68	251	205	43
515	26	2	66	246	221	47
516	26	0	60	221	182	46
517	27	4	71	255	219	44
518	27	5	70	257	217	50
519	28	1	71	255	232	48
520	28	3	70	253	213	49
521	29	1	71	257	229	50
522	29	1	72	262	207	53
523	30	0	78	289	253	53
524	30	2	77	279	264	51
525	31	1	87	293	247	56
526	31	3	84	297	244	58
527	32	3	79	300	268	61
528	32	4	88	309	294	58
529	33	3	86	303	255	58
530	33	3	84	297	297	67
531	34	4	82	289	264	54
532	34	5	83	305	275	64
533	35	1	91	314	288	61
534	35	3	91	323	290	64
535	36	2	95	326	305	64
536	36	1	91	329	325	62
537	37	2	89	321	281	65
538	37	3	91	333	306	64
539	38	0	92	316	286	69
540	38	0	96	325	313	67
541	39	0	95	343	323	74
542	39	5	85	304	314	70
543	40	0	98	327	340	69
544	40	5	96	337	300	71
545	41	1	87	316	293	71
546	41	4	92	312	360	75
547	11	1	15
548	11	4	19
549	12	2	20
550	12	4	22
551	13	0	21
552	13	3	24
553	14	6	28
554	14	5	28
555	15	1	30
556	15	6	32
557	16	3	36	128	106	21
558	16	2	34	123	107	19
559	17	3	40	151	123	23
560	17	1	39	140	122	21
561	18	4	41	149	127	25
562	18	0	42	152	137	25
563	19	5	46	170	135	29
564	19	3	43	161	133	27
565	20	2	47	177	153	32
566	20	5	48	184	159	32
567	21	2	51	190	159	32
568	21	0	52	189	163	33
569	22	2	57	205	172	35
570	22	1	52	194	171	35
571	23	2	56	205	185	38
572	23	0	56	206	175	39
573	24	6	62	222	195	43
574	24	3	62	223	206	42
575	25	0	60	228	208	45
576	25	3	62	232	197	43
577	26	1	69	250	216	47
578	26	0	64	237	206	44
579	27	4	69	251	207	47
580	27	2	77	267	230	49
581	28	2	76	274	235	51
582	28	4	78	289	249	53
583	29	5	78	287	260	53
584	29	5	76	262	239	54
585	30	4	78	287	266	58
586	30	0	82	287	251	52
587	31	2	80	295	252	61
588	31	3	84	301	287	60
589	32	2	82	294	276	58
590	32	0	80	300	281	60
591	33	5	86	309	278	60
592	33	1	86	307	291	63
593	34	2	86	317	277	63
594	34	3	84	304	303	62
595	35	3	90	324	310	64
596	35	0	89	318	293	64
597	36	6	93	325	304	63
598	36	2	86	313	295	65
599	37	4	91	329	290	67
600	37	4	88	308	312	66
601	38	3	95	330	308	72
602	38	2	92	331	301	69
603	39	1	99	350	329	70
604	39	3	92	329	349	67
605	40	2	88	312	324	71
606	40	0	95	346	338	71
607	41	0	96	331	356	72
608	41	0	97	353	341	74
609	11	5	17
610	11	3	17
611	12	5	22
612	12	4	20
613	13	0	23
614	13	4	25
615	14	0	26
616	14	5	30
617	15	4	32
618	15	5	32
619	16	1	31	119	99	20
620	16	6	36	132	112	21
621	17	5	42	146	123	24
622	17	4	38	138	121	24
623	18	4	44	162	137	28
624	18	2	43	152	135	26
625	19	6	47	166	150	31
626	19	3	43	157	141	28
627	20	1	46	165	146	28
628	20	6	47	172	153	30
629	21	0	51	183	163	33
630	21	6	52	193	176	36
631	22	1	54	195	176	36
632	22	3	54	197	182	36
633	23	6	58	214	195	38
634	23	6	58	207	197	41
635	24	3	59	214	202	41
636	24	6	59	216	210	42
637	25	4	61	220	190	44
638	25	0	62	228	214	43
639	26	1	63	229	204	43
640	26	5	63	235	200	45
641	27	2	69	248	211	50
642	27	3	63	238	216	48
643	28	0	70	253	221	48
644	28	6	75	277	247	49
645	29	0	73	261	232	54
646	29	3	73	268	226	55
647	30	5	80	287	241	52
648	30	4	78	279	243	55
649	31	1	72	272	247	59
650	31	3	81	293	247	57
651	32	3	81	291	278	61
652	32	1	81	269	255	58
653	33	1	88	313	284	60
654	33	0	86	310	293	59
655	34	3	86	308	294	64
656	34	2	85	300	286	62
657	35	6	92	319	297	67
658	35	6	92	329	302	59
659	36	6	94	324	301	63
660	36	4	91	312	304	65
661	37	2	94	334	332	63
662	37	5	92	319	338	67
663	38	1	92	328	330	70
664	38	0	89	309	311	68
665	39	1	91	313	319	66
666	39	0	92	335	338	69
667	40	6	92	327	342	69
668	40	1	92	324	321	68
669	41	0	94	322	333	73
670	41	2	90	317	314	71
671	11	5	16
672	11	2	17
673	12	0	19
674	12	6	23
675	13	0	22
676	13	4	27
677	14	3	27
678	14	5	29
679	15	0	29
680	15	2	31
681	16	5	37	137	117	21
682	16	6	38	138	117	20
683	17	6	39	140	129	25
684	17	4	38	141	121	23
685	18	1	42	154	133	27
686	18	0	40	142	123	24
687	19	4	49	173	145	28
688	19	0	48	170	135	28
689	20	5	53	185	155	37
690	20	3	45	176	137	30
691	21	2	52	193	148	34
692	21	1	50	192	164	38
693	22	3	55	200	161	36
694	22	4	53	188	182	35
695	23	4	55	205	175	41
696	23	4	60	221	192	38
697	24	5	63	223	201	44
698	24	6	62	222	190	42
699	25	0	64	230	212	40
700	25	4	66	242	191	44
701	26	0	66	235	221	42
702	26	0	63	231	195	46
703	27	1	70	256	219	48
704	27	1	71	252	231	52
705	28	5	73	272	238	50
706	28	2	72	275	241	50
707	29	4	76	271	250	54
708	29	4	75	264	236	54
709	30	1	79	289	263	57
710	30	6	77	270	235	58
711	31	4	80	287	256	60
712	31	1	76	268	244	55
713	32	4	84	302	277	61
714	32	2	85	313	252	55
715	33	2	82	292	272	59
716	33	0	82	293	253	58
717	34	3	83	294	274	63
718	34	2	88	321	286	61
719	35	5	81	305	300	68
720	35	0	84	307	290	61
721	36	6	87	318	292	66
722	37	1	88	316	282	68
723	37	0	90	335	314	69
724	38	2	94	328	293	69
725	38	2	86	311	292	66
726	39	3	86	306	302	73
727	39	4	90	320	311	71
728	40	1	93	328	323	74
729	40	5	93	341	342	70
730	41	3	94	350	351	71
731	41	2	94	336	320	72
732	12	1	20
733	14	2	27
734	15	5	34
735	39	0	86	295	285	65
736	13	1	20.7
737	19	0	47.1	155.8	153.8	27.5
738	29	4	71.2	255.9	238.6	56.8
739	12	2	18.6
740	12	0	18.7
741	12	0	20.9
742	12	5	21.7
743	20	5	49.9	174.3	147.7	29.6
744	12	5	19.9
745	12	1	18.3
746	12	2	19.1
747	12	1	21.4
748	11	2	14.2
749	12	2	20.4
750	12	5	23.2
751	13	1	26.1
752	11	6	18
753	11	4	18.3
754	11	6	20.5
755	11	2	16.2
756	11	6	17
757	13	1	24.8
758	14	6	29.1
759	31	3	82.3	290.1	268.4	54.5
760	11	6	18.4
761	12	4	20.7
762	13	0	17.9
763	29	3	75.1	263.9	228.6	51.2
764	12	5	20.3
765	12	2	20.8
766	11	3	16.4
767	12	3	20.3
768	12	1	20
769	20	2	47.2	170	152.1	28.7
770	13	6	24.1
771	13	0	22.2
772	13	0	21.4
773	14	2	25.3
774	12	3	19.2
775	17	3	36.9	133.2	109.4	21.1
776	14	5	28.1
777	14	6	29.4
778	30	0	77.3	265	239.5	52.6
779	17	4	38.4	137	104.8	22.8
780	12	0	18.3
781	12	6	21
782	12	6	22.2
783	12	1	19
784	12	0	18
785	12	0	18.6
786	12	3	20.1
787	23	1	60.9	204.9	200.9	40.9
788	12	3	19.9
789	36	5	83.6	302.9	279	58.7
790	12	0	19.7
791	22	0	53.7	188.9	158	35
792	14	0	28.5
793	11	5	15.6
794	13	1	22.8
795	24	3	55.5	204	173.8	35.1
796	19	3	43.7	159	146.8	29.2
797	13	0	23.5
798	12	2	22.4
799	20	0	47.4	170.4	139	30.7
800	12	2	20.1
801	12	5	21.2
802	18	3	44.9	153	119.9	25
803	20	4	49.3	171.2	146	32
804	13	2	25.2
805	17	3	38.8	131.3	115.7	21.3
806	12	0	18.7
807	12	1	17.8
808	13	2	22.2
809	12	0	18.8
810	12	0	17.7
811	13	0	22.4
812	29	3	72.9	263.9	227	50.9
813	29	3	75.5	259.9	234	50.5
814	12	5	21
815	13	0	25.3
816	12	3	21.1
817	20	3	47.3	172	153.3	30.7
818	11	1	17.3
819	11	4	17.6
820	14	4	29.3
821	12	0	21.1
822	12	2	20.7
823	11	6	17.8
824	11	6	18.2
825	12	2	20.4
826	33	5	85.5	289.7	275.7	60.9
827	13	6	24.7
828	11	3	17.4
829	12	3	21.5
830	13	0	21.7
831	11	6	17.1
832	12	2	18.2
833	12	6	22.1
834	12	2	23.3
835	11	5	16.9
836	12	6	21.7
837	11	4	18.6
838	13	0	26.2
839	18	5	41.8	155.3	135.5	24.5
840	12	1	21
841	12	2	20.1
842	11	6	17.7
843	11	4	18
844	12	4	20.4
845	16	2	35.6	118.4	103.7	18.4
846	13	0	22.9
847	11	5	17.9
848	11	5	18.2
849	13	2	25
850	31	4	83.9	287.5	252.3	53.7
851	11	6	17.2
852	16	6	35.4	123.2	102.3	19.9
853	18	2	42	145.5	120.1	23.4
854	20	4	44.9	159.1	148.9	29.4
855	12	0	18.8
856	12	1	19.2
857	12	4	20.3
858	11	4	19.6
859	13	4	24.3
860	11	6	17.3
861	11	4	17.5
862	13	1	23.9
863	13	2	25.5
864	13	0	23.4
865	12	2	21.4
866	37	4	87.5	304.7	300.9	64.7
867	13	1	23.2
868	19	3	42.9	151.8	133.4	27.9
869	11	5	17.7
870	14	2	28.5
871	17	6	40.7	136.1	111.8	22.4
872	12	6	21.2
873	12	1	19.4
874	11	4	16
875	12	3	20.3
876	13	3	24.1
877	13	3	22.1
878	12	3	22.1
879	18	0	41.4	138.1	115.4	21.5
880	12	1	22.4
881	11	1	16.5
882	14	5	29.7
883	14	3	26.4
884	26	2	70.3	241.1	224	50.3
885	11	5	18.6
886	11	5	17.9
887	11	1	16
888	12	1	18.6
889	13	1	21.9
890	20	3	48.6	171	147.3	31.6
891	15	3	32.3
892	11	4	17.8
893	16	5	39.8	137.6	115.7	22.3
894	29	0	72.2	251	220.4	48.6
895	12	2	19.5
896	18	0	39.7	134.8	109.4	22.2
897	14	0	25.7
898	21	3	49.1	174.7	160.4	32.8
899	20	2	46	159.9	136.9	28.8
900	13	4	26.3
901	13	1	23.9
902	18	2	40.4	144.5	116.8	25.1
903	13	4	25.4
904	15	6	35.8
905	19	5	43	147.1	124.4	25.5
906	15	2	29.1
907	18	4	44.4	152.1	124.9	26.3
908	17	5	40.7	141.1	132.2	23.8
909	17	4	39.1	134.8	109.6	20.7
910	30	2	74.4	263.2	230.8	50.2
911	36	1	99.2	338.8	328	63.9
912	32	0	79.7	290.3	248.2	56.3
913	36	2	92.8	316.2	337.6	66.9
914	12	1	19.3
915	11	3	18.3
916	12	5	21.5
917	12	2	20.5
918	11	5	17.1
919	11	5	17.2
920	12	3	19.6
921	12	2	20.2
922	18	1	41	145.6	116.9	24.6
923	12	1	19.6
924	11	6	18
925	23	6	65.4	221.6	197.5	40.4
926	12	3	21
927	12	3	20.9
928	15	3	33
929	18	5	44.1	156.4	141.2	27.3
930	19	5	48.3	167.2	143	28.8
931	12	1	20.4
932	18	1	41.7	139.2	121.7	23.5
933	11	2	15.4
934	12	5	23.3
935	13	6	27
936	15	2	32.4
937	12	1	19.3
938	12	1	21
939	13	3	24.9
940	17	0	40.3	137	119.1	22.8
941	13	3	25.1
942	16	6	35.7	125.2	109.5	20.3
943	12	0	19.4
944	12	1	18.3
945	27	0	62.2	229.3
946	14	1	24.3
947	11	2	15.3
948	18	3	39.7	144.2	116.2	25.3
949	11	1	15.4
950	12	2	21
951	30	0	79.4	283.5	256.2	53.8
952	13	0	22.7
953	12	5	20.7
954	11	6	17.9
955	11	6	16.3
956	11	6	18.2
957	12	2	20.2
958	15	6	32.9
959	12	3	21.8
960	18	3	44.1	153.3	126.8	23.4
961	12	4	21.9
962	12	2	19.7
963	12	6	23.5
964	12	1	21.9
965	13	0	23.7
966	12	4	18.9
967	18	0	38.6	134.5	119.4	23
968	18	2	40.9	146.1	124.4	27.6
969	11	3	16
970	12	5	21.8
971	11	3	16.2
972	14	0	25.8
973	13	0	24
974	30	5	80.8	289	251.7	60
975	12	1	17.7
976	12	3	20.8
977	29	1	74.6	256.7	231.1	48.1
978	30	5	78.5	272.3	235.7	55.2
979	15	1	28.8
980	11	0	15.8
981	12	0	19.5
982	28	5	71.8	258.9	237.2	51.4
983	13	2	21.2
984	19	2	44.7	164.1	140	29.8
985	25	2	64.9	223.4	182.9	44.9
986	15	1	30.8
987	11	6	19.7
988	11	3	17.1
989	20	6	50	172.9	156.5	30.6
990	11	6	18
991	11	2	16.9
992	12	3	20.7
993	11	3	15.6
994	12	3	20.7
995	12	3	17.2
996	15	0	28.2
997	12	5	22.4
998	19	0	45.8	157.3	120.6	27.1
999	12	4	19.8
1000	13	0	21.5
1001	23	3	61.9	213.8	191.2	40.2
1002	23	6	60.1	205.5	177.8	37.5
1003	13	0	23.8
1004	30	5	81	280.6	268.7	56.3
1005	11	5	18.4
1006	13	5	26.6
1007	19	4	48.6	168.4	128.8	26.8
1008	22	1	56.9	198.9	161.8	34.9
1009	11	3	18.2
1010	29	3	76.1	263.8	246.3	50.6
1011	12	6	19.4
1012	11	2	16.2
1013	11	1	17.1
1014	13	1	23.6
1015	12	3	20.8
1016	12	3	21.6
1017	19	0	44.4	149.2	132.9	25.5
1018	28	3	72.7	245.8	215.9	47.7
1019	17	1	36.9	131.4	106.4	22.1
1020	13	6	27.3
1021	30	3	76.9	262.6	240.4	54
1022	20	0	48.6	171.2	146.7	28.7
1023	11	5	16.6
1024	18	6	45.6	157.8	130.2	24.7
1025	20	4	49	169.7	137.6	30.9
1026	12	0	17.8
1027	19	1	42	145.5	122.7	28.6
1028	12	2	19.7
1029	12	6	24.8
1030	19	5	47.8	160.2	147.9	29.1
1031	19	1	42.4	150.6	122.8	26.1
1032	18	2	44.1	152.3	132.8	24.7
1033	18	3	37.6	137.9	115.6	23.3
1034	12	6	20.5
1035	18	0	41.9	146.2	118.9	24.1
1036	16	3	35.5	125.2	121.2	18.1
1037	12	1	18.1
1038	12	2	19.9
1039	11	4	18.1
1040	21	6	54.3	191.5	171.8	36.3
1041	12	4	18.9
1042	13	0	22.5
1043	12	1	21.5
1044	13	2	26.5
1045	16	3	35.1	119.2	96.3	18.6
1046	20	2	49.1	175	141.9	31.6
1047	12	0	19.7
1048	11	3	14.8
1049	12	1	17.9
1050	11	4	19.5
1051	19	4	44.8	158.3	134.6	29
1052	12	1	19.3
1053	11	6	17.6
1054	19	5	44.8	157.1	140.6	30.1
1055	12	1	19.1
1056	18	4	43	149.7	120.3	27.4
1057	21	1	48.2	174.1	154.6	30.8
1058	12	6	21.9
1059	14	6	31.7
1060	11	3	16.5
1061	12	2	18.4
1062	21	4	51.4	183.8	148.8	34.2
1063	11	2	16.1
1064	18	0	39.1	137.3	117.6	25.7
1065	13	0	23.6
1066	12	5	21
1067	19	0	44	150.4	146.7	27.9
1068	19	1	45.4	154.1	145.8	28
1069	18	5	42.7	145.9	125.4	25.2
1070	12	1	21.3
1071	18	5	44.1	156.2	134.6	25.8
1072	18	5	44.2	152.2	127.8	25.1
1073	16	0	31.1	112.6	94.9	16.6
1074	21	5	43.6	181	168.2	33.2
1075	14	5	29.4
1076	13	5	24.7
1077	12	4	20.4
1078	11	6	18.7
1079	18	6	43.9	151.7	125.9	25.3
1080	19	2	48.2	167.8	136.6	26.4
1081	12	3	21.5
1082	12	3	20.9
1083	13	3	23.1
1084	19	1	44	150.7	129.6	24.2
1085	13	4	23.1
1086	18	5	43.9	148.4	127.1	25.8
1087	11	6	17.6
1088	13	4	26.5
1089	28	1	71.6	253.9	234.1	48
1090	13	5	25
1091	21	5	52.9	195.5	168.3	34.5
1092	12	2	19.9
1093	12	1	20.6
1094	15	4	31.6
1095	18	3	41.9	142.4	122.7	24.4
1096	12	0	19
1097	11	2	16.6
1098	13	1	23.2
1099	12	1	16.6
1100	12	1	19.8
1101	11	6	20
1102	28	1	72.4	253.9	215.8	51
1103	13	0	24.2
1104	13	5	27.8
1105	13	0	24.5
1106	14	6	26.8
1107	13	2	26.4
1108	11	2	17.3
1109	28	6	76.1	275.2	230.6	52
1110	11	6	18.1
1111	13	0	23.4
1112	14	5	31.3
1113	14	4	29.3
1114	12	1	18.4
1115	11	2	18.2
1116	13	2	25.9
1117	18	1	41.5	138.9	120.9	23.4
1118	18	1	41	148.2	132.1	25.6
1119	12	1	20
1120	17	2	36.5	127.4	108	20.7
1121	20	4	45.7	172.5	147.7	31.5
1122	12	3	20.7
1123	12	0	18.6
1124	18	0	37.7	137.2	111.6	25
1125	16	0	34.8	124.4	103.8	17.9
1126	19	1	44.5	156.6	132	27.9
1127	12	6	21.9
1128	12	6	22.1
1129	28	1	69	246.4	219.2	52.2
1130	28	4	77.7	268.3	231.8	52.9
1131	13	4	26.4
1132	12	1	18.1
1133	16	4	37.1
1134	28	3	76.1	275.6	236	50.3
1135	12	4	20.8
1136	12	2	21.7
1137	11	2	16.9
1138	11	6	20.7
1139	18	0	44.6	154.4	134.6	26.4
1140	12	1	20.5
1141	28	1	67.5	244	207.9	47.8
1142	27	4	72.5	254.8	236	48.9
1143	20	2	49.1	173.1	150	29.1
1144	12	6	23.7
1145	19	1	46	164.2	134.6	25.2
1146	12	1	20
1147	18	1	44	147.9	126.7	25.2
1148	12	1	18.9
1149	12	4	21.1
1150	13	4	27.4
1151	34	6	87	306.7	267.6	59.6
1152	12	2	18.1
1153	16	2	34.9	122.5	100.7	17.8
1154	36	1	84	288.9	279.1	65.3
1155	12	5	22.2
1156	11	3	15.4
1157	12	3	22.3
1158	12	2	20.8
1159	12	1	19.4
1160	14	3	29
1161	35	5	88.8	310	293.3	67.6
1162	12	1	20.2
1163	13	4	26.6
1164	35	4	91.4	309.1	295.3	67.1
1165	16	0	32.8	114.6	105.2	17
1166	27	4	66.7	243.4	223.1	46.3
1167	35	4	89.7	310.5	302.2	64.6
1168	16	4	37.1	126.9	102	20.4
1169	11	4	15.8
1170	18	3	43	148.4	116.1	24
1171	34	2	88.7	309.9	294.7	63.7
1172	35	4	86.7	311.1	294.7	65.9
1173	11	4	17.5
1174	13	1	22.7
1175	14	5	29
1176	34	4	86.6	293.7	263.9	60.3
1177	12	3	20.5
1178	17	3	38.7	128.4	106.6	22.8
1179	28	1	75.1	256.5	243.8	48.9
1180	12	4	23.1
1181	14	2	29.1
1182	19	5	47.2	174.9	148	29.3
1183	25	4	65.8	237.6	213.9	44.5
1184	23	4	58.2	216.6	190.1	39.8
1185	18	3	39.8	148.1	131	25.2
1186	11	1	14
1187	11	3	16
1188	12	6	19
1189	12	3	18
1190	13	2	23
1191	13	0	23
1192	14	6	31
1193	14	2	29
1194	15	5	34
1195	15	0	32
1196	16	6	39	137	114	21
1197	16	4	38	130	106	21
1198	17	4	37	140	112	23
1199	17	1	38	130	119	24
1200	18	2	40	144	132	24
1201	18	5	44	158	136	30
1202	19	2	44	165	136	31
1203	19	4	46	172	148	32
1204	20	0	45	161	157	31
1205	20	0	50	186	157	34
1206	21	0	48	186	159	32
1207	21	6	54	190	170	34
1208	22	0	54	198	181	35
1209	22	3	54	196	183	37
1210	23	4	56	211	192	37
1211	23	6	63	232	180	42
1212	24	0	55	207	178	39
1213	24	2	61	215	200	42
1214	25	2	66	234	199	47
1215	25	3	66	233	203	45
1216	26	0	64	232	206	49
1217	26	3	65	241	210	47
1218	27	1	70	258	225	47
1219	27	4	73	267	238	51
1220	28	3	76	269	227	51
1221	28	4	73	249	226	51
1222	29	6	77	276	241	54
1223	29	4	76	267	228	52
1224	30	5	80	288	267	54
1225	30	5	80	285	262	60
1226	31	4	78	292	266	55
1227	31	3	81	290	266	56
1228	32	2	85	300	275	58
1229	32	0	80	286	244	55
1230	33	2	86	293	268	61
1231	33	6	85	312	289	60
1232	34	4	83	300	277	62
1233	34	0	86	310	280	62
1234	35	0	87	319	290	62
1235	35	5	86	300	305	64
1236	36	0	85	296	300	66
1237	36	5	89	317	313	70
1238	37	4	88	326	313	68
1239	37	0	88	325	296	65
1240	38	2	91	323	297	70
1241	38	3	96	334	305	68
1242	39	3	91	329	300	67
1243	39	1	98	330	322	67
1244	40	4	94	324	345	73
1245	40	1	93	334	346	74
1246	11	4	18
1247	11	4	19
1248	12	0	19
1249	12	5	22
1250	12	3	20
1251	12	4	19
1252	13	0	23
1253	13	2	23
1254	14	2	29
1255	14	0	26
1256	15	6	35
1257	15	1	32
1258	16	5	38	140	120	22
1259	16	5	36	131	111	22
1260	17	6	43	155	128	25
1261	17	0	36	132	99	22
1262	18	1	41	157	137	26
1263	18	1	42	152	121	20
1264	19	3	47	172	153	31
1265	19	0	47	173	139	26
1266	19	4	45	168	148	30
1267	20	4	51	183	166	32
1268	20	2	47	174	158	34
1269	21	6	48	175	149	32
1270	21	5	53	189	160	33
1271	22	6	52	200	179	40
1272	22	2	51	184	170	35
1273	23	3	60	230	190	42
1274	23	3	54	199	177	40
1275	24	2	59	224	188	41
1276	24	6	60	221	191	43
1277	25	5	66	243	192	43
1278	25	6	64	232	218	45
1279	26	2	66	255	217	46
1280	26	2	67	240	216	47
1281	27	0	68	244	213	47
1282	27	0	69	258	228	47
1283	28	0	64	242	219	48
1284	28	6	71	268	240	54
1285	29	1	80	279	241	53
1286	29	1	67	252	230	53
1287	30	2	76	285	254	55
1288	30	1	78	282	247	58
1289	31	6	81	294	257	60
1290	31	1	74	282	245	55
1291	32	6	80	303	272	61
1292	32	0	85	312	270	58
1293	33	6	89	323	294	65
1294	33	5	83	300	267	60
1295	34	0	85	307	261	57
1296	34	5	82	315	280	62
1297	35	3	87	314	267	60
1298	35	0	84	320	279	60
1299	36	2	91	323	298	68
1300	36	0	87	319	331	65
1301	37	3	92	338	333	67
1302	37	0	84	314	307	64
1303	38	4	91	329	316	70
1304	38	0	95	336	309	65
1305	39	1	94	336	308	68
1306	39	0	93	332	320	73
1307	40	1	92	331	344	71
1308	40	3	88	320	310	71
1309	41	1	101	344	308	71
1310	41	0	98	349	308	76
1311	11	2	17
1312	12	1	21
1313	12	6	23
1314	13	3	24
1315	13	4	24
1316	14	6	28
1317	14	3	27
1318	15	4	31
1319	15	3	31
1320	16	4	37	127	104	19
1321	16	4	39	135	122	21
1322	17	0	39	141	130	24
1323	17	1	37	140	117	22
1324	18	5	41	156	139	25
1325	18	3	43	154	130	29
1326	19	6	45	170	152	27
1327	19	6	44	164	156	30
1328	20	5	45	169	137	30
1329	20	1	48	178	148	28
1330	21	0	50	188	164	34
1331	21	1	51	186	147	31
1332	22	6	56	201	178	34
1333	22	6	51	189	170	37
1334	23	0	56	211	196	38
1335	23	2	57	204	173	40
1336	24	1	63	231	200	42
1337	24	0	59	217	185	39
1338	25	3	64	235	201	45
1339	25	0	62	218	194	42
1340	26	2	64	234	201	44
1341	26	2	64	238	202	46
1342	27	0	69	249	221	47
1343	27	6	74	276	233	47
1344	28	3	73	268	247	51
1345	28	1	71	256	223	51
1346	29	2	79	285	226	58
1347	29	0	75	284	258	52
1348	30	1	77	273	260	51
1349	30	2	75	279	252	54
1350	31	0	82	290	262	54
1351	31	2	79	293	259	56
1352	32	1	80	281	250	61
1353	32	4	80	291	263	56
1354	33	3	79	294	265	59
1355	33	0	85	297	296	62
1356	34	3	89	320	285	64
1357	34	2	92	308	290	57
1358	35	0	87	318	305	63
1359	35	0	88	312	284	63
1360	36	2	88	321	323	62
1361	36	1	90	316	289	64
1362	37	3	89	320	300	67
1363	37	6	97	350	323	65
1364	38	4	89	326	308	70
1365	38	3	90	319	309	68
1366	39	2	90	334	338	67
1367	39	4	94	325	314	66
1368	40	4	94	342	341	66
1369	40	0	95	333	324	71
1370	41	1	96	346	361	70
1371	41	0	96	339	301	66
1372	38	3	91	289	291	68
1373	38	6	96	343	324	66
1374	36	5	95.7	323	301.4	74
1375	37	1	86.2	317.7	303.3	65.1
1376	35	3	79.5	314.5	272.2	67.8
1377	37	1	80.8	311.3	276.3	65.8
1378	27	0	67.4	244.8	209.2	45.6
1379	39	0	88.8	320.9	324	74.1
1380	17	0	38.8	135.2	118.8	22
1381	38	0	92	323.1	304.2	69.9
1382	34	4	86	299.9	298.3	67.5
1383	32	2	78.9	265.9	239.7	55.2
1384	24	0	61.4	225.3	196.5	42.8
1385	20	3	51.5	180.3	162.5	31.8
1386	12	5	21.9
1387	31	0	77.3	285.9	258.3	57.9
1388	30	3	76.7	284.1	275.7	55.5
1389	33	0	83.1	306.8	272.6	63.5
1390	30	0	71.3	268.4	247.2	57.2
1391	35	0	84.5		283.1	64.9
1392	19	4	44.8	165.4	147.4	28.8
1393	20	6	47.4	171.8	152.5	33.1
1394	35	3	84.6	292.1	281	59.8
1395	11	5	18.2
1396	13	3	24
1397	11	5	16
1398	12	2	18.6
1399	15	0	27
1400	26	2	64	229.2	204.5	48.1
1401	17	3	38.6	135.3	119.9	22.9
1402	20	5	45.7	174.8	151.7	32.2
1403	16	2	36.3	135.9	110.6	21.3
1404	24	4	63.1	225.9	203.8	42
1405	27	5	72.1	262.9	217.5	50.1
1406	13	6	25.6
1407	26	0	64.6	236.4	199.8	43.4
1408	16	3	40.9	141.8	115.6	24.1
1409	33	0	86	306	269.3	58.6
1410	37	3	77.8	290.8	293.8	67.5
1411	14	2	24.6
1412	26	2	68.6	246.4	197.6	46.3
1413	26	0	62.2	236.7	213.5	41.9
1414	33	0	77	282.6	241.9	60
1415	30	4	74.7	267.9	248.2	54.1
1416	18	1	36.1	141.9	128.7	30.6
1417	29	1	71	263.1	235.9	53
1418	29	4	67.3	237.7	239.7	47.7
1419	21	6	54.7	198.5	178.7	35.4
1420	28	0	65.2	240.8	231.6	49.6
1421	12	5	20
1422	13	4	23
1423	14	2	30
1424	14	4	31
1425	15	3	31
1426	15	2	32
1427	16	6	39	140	111	20
1428	16	0	33	117	94	19
1429	17	1	37	142	118	20
1430	17	3	38	141	116	22
1431	18	6	42	154		26
1432	18	3	41	147	138	26
1433	19	4	43	156	140	27
1434	19	6	46	167	146	29
1435	20	4	53	188	154	33
1436	20	0	49	183	155	31
1437	21	6	50	185	155	36
1438	21	5	50	186	168	34
1439	22	4	51	191	168	35
1440	22	0	53	197	183	38
1441	23	1	56	198	179	38
1442	23	3	60	216	192	39
1443	24	0	60	213	185	41
1444	24	0	57	207	193	38
1445	25	6	66	238	207	44
1446	25	1	65	235	195	44
1447	26	3	72	257	224	45
1448	26	0	70	242	209	46
1449	27	0	65	237	205	47
1450	27	3	73	262	229	50
1451	28	4	74	268	243	51
1452	28	1	68		234	47
1453	29	0	73	265	237	51
1454	29	2	76	281	251	48
1455	30	4	75	272	258	54
1456	30	4	80	287	266	55
1457	31	4	83	305	259	59
1458	31	5	73		256	54
1459	32	5	82	312	262	61
1460	32	5	82	303	287	61
1461	33	3	80	294	266	59
1462	33	0	84	299	308	57
1463	34	2	83	301	289	65
1464	34	4	87	307	291	60
1465	35	0	84	295	288	63
1466	35	6	83	293	295	68
1467	36	6	86	314	321	67
1468	36	2	90	319	301	62
1469	37	2	87	312	311	62
1470	37	1	91	315	311	62
1471	38	4	90	311	285	70
1472	38	6	93	324	331	66
1473	39	4	89	316	334	68
1474	39	4	91	320	323	66
1475	40	0	91	328	317	66
1476	40	1	91	325	307	66
1477	41	1	93	335	327	71
1478	41	1	94	337	320	68
1479	12	4	20
1480	12	2	21
1481	12	5	20
1482	12	1	23
1483	13	3	26
1484	13	2	24
1485	14	0	28
1486	14	6	32
1487	15	6	34
1488	16	4	37	130	115	21
1489	16	4	35	127	102	20
1490	16	2	35	128	112	21
1491	17	2	40	142	124	23
1492	17	0	36	136	125	22
1493	18	2	44	154	130	24
1494	18	1	40	150	123	22
1495	19	2	43	156	140	27
1496	20	2	47	171	152	32
1497	20	0	48	178	154	31
1498	20	3	49	175	151	33
1499	21	6	52	191	173	35
1500	20	2	50	173	150	32
1501	22	5	56	205	183	38
1502	21	6	53	199	172	35
1503	23	2	55	213	200	39
1504	24	2	62	218	191	39
1505	24	1	62	231	205	42
1506	24	2	63	230	200	44
1507	25	1	66	236	202	46
1508	25	2	61	224	204	46
1509	26	4	66	242	218	46
1510	25	1	63	233	216	45
1511	27	2	67	247	219	50
1512	31	6	82	291	268	59
1513	28	2	73	253	225	54
1514	29	6	73	273	244	54
1515	29	1	69	255	234	52
1516	30	0	82	285	258	53
1517	30	4	80	300	261	55
1518	30	0	78	276	242	52
1519	31	5	81	294	243	58
1520	31	4	77	293	259	58
1521	32	0	79	279	259	55
1522	32	2	83	291	260	57
1523	32	1	81	305	271	55
1524	32	5	78	284	248	57
1525	32	4	80	293	257	59
1526	35	1	83	314	291	62
1527	35	4	82	308	286	60
1528	35	5	82	307	302	66
1529	36	2	87	316	284	66
1530	36	0	94	332	316	66
1531	37	6	88	311	316	72
1532	38	0	89	315	284	67
1533	38	3	94	339	307	68
1534	38	5	96	344	348	70
1535	38	6	90	325	308	73
1536	38	0	93	337	304	65
1537	40	0	93	338	285	65
1538	40	0	92	329	323	72
1539	40	3	96	334	322	67
1540	40	0	89	329	343	67
1541	11	4	18
1542	13	0	23
1543	13	5	25
1544	14	5	30
1545	14	3	26
1546	15	0	31
1547	19	4	37	145	146	25
1548	20	6	52	181	170	32
1549	21	3	47	180	152	34
1550	22	4	53	193	189	41
1551	24	1	58	213	177	44
1552	26	0	53	201	185	42
1553	27	5	69	240	218	48
1554	27	0	66	234	199	41
1555	27	5	69	231	205	47
1556	28	6	73	250	233	52
1557	29	5	69	256	255	51
1558	29	2	81	285	259	60
1559	31	4	74	269	227	49
1560	31	4	69	248	243	48
1561	31	3	74	272	259	51
1562	32	2	82	283	227	51
1563	32	1	73	276	250	60
1564	32	6	88	296	274	63
1565	33	1	86	285	258	58
1566	33	2	85	289	273	59
1567	34	6	82	294	269	63
1568	34	0	78	268	250	57
1569	34	3	81	286	315	62
1570	34	5	88	316	321	65
1571	34	5	73	264	278	62
1572	34	6	91	305	317	59
1573	34	1	87	305	301	63
1574	35	0	91	301	297	59
1575	35	1	81	288	301	62
1576	35	0	86	282	273	61
1577	35	4	85	283	271	56
1578	35	5	88	285	296	69
1579	36	0	88	311	297	70
1580	36	3	82	286	256	64
1581	36	0	81	296	292	64
1582	36	4	81	283	316	74
1583	36	5	84	323	352	75
1584	36	3	84	299	312	66
1585	37	4	87	296	321	70
1586	37	6	79	300	294	67
1587	38	0	93	322	369	67
1588	38	6	96	340	300	67
1589	38	5	87	312	313	75
1590	38	5	90	314	305	68
1591	38	2	101	332	352	71
1592	38	6	93	323	311	70
1593	38	6	86	300	288	69
1594	39	6	86	325	307	67
1595	39	4	97	330	340	73
1596	40	5	94	323	313	69
1597	11	6	17
1598	11	4	15
1599	12	6	20
1600	12	3	20
1601	13	4	23
1602	13	4	25
1603	14	2	28
1604	14	3	25
1605	15	5	32
1606	15	6	37
1607	16	0	31	118	97	19
1608	16	4	36	137	118	16
1609	17	6	39	142	119	23
1610	17	6	48	156	124	25
1611	18	2	42	151	122	23
1612	18	4	44	161	136	29
1613	19	2	46	165	155	30
1614	19	1	46	165	144	29
1615	20	1	50	182	162	30
1616	20	3	50	197	165	29
1617	21	3	53	196	158	34
1618	21	2	51	195	168	36
1619	22	0	54	212	190	34
1620	22	3	49	182	178	35
1621	23	6	56	229	198	43
1622	23	5	53	210	196	43
1623	24	6	60	217	203	42
1624	24	0	63	235	198	39
1625	25	0	66	248	223	45
1626	25	5	64	232	236	48
1627	26	3	71	260	215	48
1628	26	3	66	242	211	47
1629	27	3	70	251	230	51
1630	27	5	72	264	223	49
1631	28	2	74	265	240	50
1632	28	4	71	264	256	51
1633	29	6	76	285	242	57
1634	29	5	77	282	254	55
1635	30	5	84	292	255	58
1636	30	6	80	285	282	59
1637	31	4	78	286	263	55
1638	31	2	76	280	278	54
1639	32	3	71	290	258	60
1640	32	4	78	291	277	60
1641	33	2	78	288	290	56
1642	33	1	81	305	297	62
1643	34	2	79	298	278	64
1644	34	4	85	300	310	60
1645	35	3	89	331	304	69
1646	35	0	85	310	298	64
1647	36	2	97	343	318	64
1648	36	3	86	314	343	67
1649	37	2	90	313	307	66
1650	37	4	90	319	315	66
1651	38	5	90	337	307	68
1652	39	1	98	351	352	71
1653	39	1	91	333	320	69
1654	40	2	94	333	342	72
1655	40	3	88	348	326	72
1656	41	0	94	327	297	67
1657	40	5	92	339	315	70
1658	11	1	16
1659	12	2	21
1660	12	6	16
1661	12	6	23
1662	13	4	22
1663	13	5	25
1664	14	5	27
1665	14	1	26
1666	15	0	32
1667	15	0	31
1668	16	4	36	130	106	22
1669	16	1	36	126	108	19
1670	17	4	42	155	132	24
1671	17	2	43	148	127	23
1672	18	4	42	152	131	26
1673	18	4	43	156	140	27
1674	19	0	44	178	135	29
1675	19	3	48	172	144	28
1676	20	4	50	181	170	34
1677	20	1	47	174	150	30
1678	21	4	48	194	166	37
1679	21	6	55	193	148	36
1680	22	4	54	197	173	39
1681	22	6	57	198	193	39
1682	23	0	55	176	176	40
1683	23	5	54	216	184	42
1684	23	4	58	209	179	41
1685	23	0	56	219	173	39
1686	24	1	62	212	190	43
1687	24	5	61	214	190	43
1688	24	5	61	219	203	40
1689	25	5	65	238	204	46
1690	25	5	66	229	196	45
1691	26	0	68	239	218	45
1692	26	2	67	237	234	47
1693	27	0	64	235	222	49
1694	27	6	67	245	211	45
1695	27	3	70	246	208	47
1696	28	0	67	253	192	47
1697	28	5	72	269	230	54
1698	29	6	80	280	262	56
1699	29	3	77	266	235	55
1700	30	6	77	272	241	53
1701	30	4	67	267	234	55
1702	30	0	73	271	242	52
1703	31	3	76	267	262	60
1704	31	1	81	289	256	57
1705	32	1	83	283	263	60
1706	32	5	87	286	303	61
1707	33	5	87	289	276	64
1708	33	1	88	278	270	61
1709	34	2	89	303	297	62
1710	34	2	85	300	287	63
1711	35	6	81	286	282	61
1712	35	5	88	300	301	61
1713	36	0	86	307	304	64
1714	36	0	83	318	300	65
1715	36	5	90	321	307	66
1716	37	5	91	308	292	66
1717	37	3	89	333	305	67
1718	38	0	98	338	314	64
1719	38	0	85	306	299	67
1720	39	2	95	334	318	72
1721	39	3	99	315	327	76
1722	39	4	90	309	317	71
1723	39	4	88	318	300	61
1724	39	5	93	329	315	68
1725	40	4	94	335	342	70
1726	40	4	95	330	317	72
1727	40	1	96	329	327	65
1728	11	0	15
1729	11	3	15
1730	12	0	19
1731	12	4	20
1732	13	5	27
1733	13	3	25
1734	14	5	29
1735	14	2	27
1736	15	6	31
1737	15	0	28
1738	16	0	34	119	100	18
1739	16	5	38	139	115	24
1740	17	3	40	143	125	23
1741	17	2	40	148	126	25
1742	18	6	45	161	140	28
1743	18	0	43	153	136	26
1744	19	3	47	170	146	32
1745	19	4	47	174	152	29
1746	20	2	49	176	161	33
1747	20	4	51	192	170	34
1748	21	4	50	190	168	35
1749	21	0	49	173	157	31
1750	22	6	57	214	202	42
1751	22	2	52	190	169	35
1752	23	6	59	211	193	40
1753	23	1	61	219	190	43
1754	24	4	62	230	205	40
1755	24	4	56	213	194	40
1756	25	0	61	220	194	44
1757	25	2	62	224	191	44
1758	26	1	66	238	205	43
1759	26	3	67	238	228	47
1760	27	3	69	248	213	48
1761	27	5	72	257	228	50
1762	28	1	69	251	226	53
1763	28	6	67	253	228	54
1764	29	0	72	273	256	52
1765	29	1	76	273	234	49
1766	30	5	80	286	253	55
1767	30	4	80	280	272	58
1768	31	2	84	299	261	58
1769	31	2	81	289	274	60
1770	32	4	77	276	257	60
1771	32	2	84	301	270	58
1772	33	6	77	282	281	60
1773	33	4	84	291	285	60
1774	34	4	88	323	300	65
1775	34	4	82	292	266	63
1776	35	4	89	321	293	61
1777	35	2	84	311	283	60
1778	36	4	88	311	291	65
1779	36	5	87	313	304	67
1780	37	0	87	313	292	63
1781	37	2	89	306	292	66
1782	38	3	94	327	292	67
1783	38	4	99	332	331	68
1784	39	0	92	319	323	67
1785	39	2	93	306	343	66
1786	40	0	91		349	68
1787	11	0	15
1788	11	2	18
1789	12	5	24
1790	13	0	23
1791	13	2	24
1792	14	0	28
1793	14	1	26
1794	15	0	31
1795	15	2	33
1796	15	5	32
1797	17	4	38	139	119	24
1798	17	3	37	134	123	24
1799	18	6	46	162	133	27
1800	18	3	44	164	133	27
1801	19	2	43	167	148	27
1802	19	2	47	169	141	31
1803	19	3	46	168	148	30
1804	20	0	51	180	150	30
1805	20	5	50	177	143	32
1806	20	6	54	198	169	31
1807	21	4	49	179	161	35
1808	22	6	56	206	174	40
1809	22	2	55	206	173	34
1810	23	1	53	205	172	40
1811	23	1	55	202	184	40
1812	24	2	59	220	181	42
1813	25	0	63	233	202	45
1814	25	1	61	230	175	45
1815	25	6	66	239	203	45
1816	28	5	75	264	245	54
1817	27	0	73	264	225	50
1818	28	5	67	254	233	51
1819	28	1	69	260	225	47
1820	28	3	72	272	227	47
1821	29	2	77	285	243	55
1822	29	5	74	261	251	60
1823	30	0	77	282	255	53
1824	30	1	77	278	253	54
1825	31	4	81	289	257	58
1826	30	6	79	288	237	57
1827	32	3	83	295	263	56
1828	32	5	80	296	250	52
1829	33	2	82	319	266	65
1830	33	6	76	292	273	62
1831	34	4	87	313	292	61
1832	34	2	82	303	282	58
1833	35	4	86	301	291	63
1834	35	2	92	314	283	63
1835	36	0	82	302	293	63
1836	36	5	97	337	305	66
1837	37	4	91	331	305	68
1838	37	4	85	323	267	67
1839	38	2	89	327	292	70
1840	38	2	89	323	299	66
1841	39	1	96	335	335	72
1842	39	6	97	337	320	72
1843	39	2	90	319	297	64
1844	39	3	99	324	330	68
1845	41	5	93	340	328	77
1846	41	2	88	331	345	71
1847	11	2	16
1848	11	6	19
1849	12	6	22
1850	12	6	23
1851	13	2	24
1852	13	1	23
1853	14	2	24
1854	14	2	31
1855	15	4	33
1856	15	2	33
1857	16	1	34	121	106	19
1858	16	6	36	133	121	20
1859	17	1	41	146	127	24
1860	17	6	41	141	120	20
1861	18	6	47	174	146	29
1862	18	0	43	150	128	26
1863	19	0	45	157	143	27
1864	18	1	42	150	131	26
1865	20	6	49	180	155	33
1866	20	4	50	183	143	34
1867	21	0	49	176	150	32
1868	21	0	49	178	157	34
1869	22	3	54	198	181	38
1870	22	1	58	202	158	39
1871	23	0	53	201	188	39
1872	23	6	58	226	189	44
1873	24	2	62	228	199	43
1874	24	5	62	218	194	42
1875	25	2	66	241	208	46
1876	25	5	67	240	211	48
1877	26	0	66	239	205	48
1878	26	0	71	247	210	46
1879	27	0	67	254	217	50
1880	27	6	72	270	228	48
1881	28	3	74	275	230	52
1882	28	3	77	278	233	55
1883	29	6	75	277	247	57
1884	29	3	81	287	257	54
1885	30	4	74	280	234	56
1886	30	5	81	288	264	54
1887	31	0	78	278	238	57
1888	31	3	78	277	233	53
1889	32	3	79	300	290	60
1890	32	2	80	293	277	59
1891	33	5	85	302	268	61
1892	33	5	87	301	272	59
1893	34	4	90	314	297	62
1894	34	6	82	314	304	68
1895	35	6	90	317	289	67
1896	35	0	86	314	291	67
1897	36	3	91	333	290	68
1898	36	5	88	316	295	71
1899	37	4	87	302	300	67
1900	37	2	95	324	284	67
1901	38	3	91	330	330	69
1902	38	4	94	340	334	70
1903	39	0	93	331	325	67
1904	39	1	94	338	315	74
1905	40	0	96	343	334	73
1906	11	5	18
1907	11	4	17
1908	12	0	20
1909	12	4	22
1910	13	2	25
1911	13	5	26
1912	14	2	26
1913	14	1	26
1914	15	2	32
1915	15	1	28
1916	16	2	36	131	114	21
1917	16	2	36	127		18
1918	17	4	42	149	130	24
1919	18	1	44	154	131	25
1920	18	3	41	154	136	25
1921	19	3	47	168	151	30
1922	19	3	47	171	141	26
1923	20	3	50	189	166	31
1924	20	6	50	181	150	34
1925	21	0	50	180	181	33
1926	21	3	49	187	167	38
1927	22	1	50	182	158	36
1928	22	3	49	188	168	34
1929	23	4	60	215	187	40
1930	23	0	56	208	171	40
1931	24	5	63	229	196	47
1932	24	4	60	219	192	40
1933	25	1	65	240	176	41
1934	25	6	67	257	209	43
1935	26	3	69	240	217	43
1936	26	2	66	251	207	41
1937	27	5	71	260	235	49
1938	27	5	71	260	235	49
1939	28	4	72	266	248	51
1940	28	1	72	268	233	50
1941	29	3	77	282	246	55
1942	29	4	75	279	242	53
1943	30	3	82	295	254	56
1944	30	4	82	295	243	57
1945	31	4	79	293	251	53
1946	31	4	79	288	258	56
1947	32	4	85	317	284	64
1948	32	1	81	298	236	63
1949	33	1	83		285	58
1950	33	3	93	326	280	62
1951	34	5	86	307	277	61
1952	34	0	92	313	266	61
1953	35	0	95	327	283	63
1954	35	4	96	339	288	65
1955	36	2	90	318	314	66
1956	36	4	96	337	313	47
1957	37	0	98		286	69
1958	37	0	89	301	338	67
1959	38	6	91	321	314	71
1960	38	5	101	357	335	70
1961	39	1	87	323	302	73
1962	39	3	102	353	332	72
1963	40	5	93	335	302	76
1964	40	0	91	320	304	66
1965	41	1	89	321	312	70
1966	41	0	102	347	367	84
1967	11	1	15
1968	12	0	20
1969	12	0	21
1970	13	1	21
1971	14	4	29
1972	15	6	35
1973	16	4	34	119	121	21
1974	18	5	39	147	137	23
1975	18	5	43	160	138	30
1976	20	4	48	188	151	31
1977	24	1	60	212	209	42
1978	25	4	61	217	207	44
1979	25	5	66	229	212	43
1980	26	4	68	243	217	48
1981	27	0	70	255	202	52
1982	28	6	76	263	240	51
1983	29	1	79	280	270	53
1984	29	2	77	282	241	51
1985	30	2	79	279	251	57
1986	30	1	76	273	232	57
1987	32	6	85	309	295	60
1988	33	4	85	297	294	59
1989	34	5	90	326	300	61
1990	34	0	82	286	273	64
1991	35	0	87	315	290	65
1992	35	6	88	323	307	67
1993	36	0	87	319	287	63
1994	36	2	90	318	303	68
1995	37	0	92	318	290	68
1996	39	4	94	324	315	68
1997	11	1	15
1998	11	6	20
1999	12	4	24
[truncated: 1,754 more rows]
